# Supplementary material for: Analysis of Shielding Effectiveness against Electromagnetic Interference (EMI) for Metal-Coated Polymeric Materials
Source: Polymers (Basel). 2023 Apr 16;15(8):1911. doi: 10.3390/polym15081911 (PMC10143063; doi:10.3390/polym15081911)
Supplement: Supplementary file 1 [file polymers-15-01911-s001.zip]

Archive with 1 entries (1 files):
- polymers-2274462-supplementary.pdf
